# Supplementary material for: Multidisciplinary Collaboration for the Optimization of Antibiotic Prescription: Analysis of Clinical Cases of Pneumonia between Emergency, Internal Medicine, and Pharmacy Services
Source: Antibiotics (Basel). 2022 Sep 30;11(10):1336. doi: 10.3390/antibiotics11101336 (PMC9598292; doi:10.3390/antibiotics11101336)
Supplement: Supplementary file 1 [file antibiotics-11-01336-s001.zip]

Archive with 1 entries (1 files):
- antibiotics-1863856-supplementary.pdf
